# Supplementary material for: The Relation between Periodontopathogenic Bacterial Levels and Resistin in the Saliva of Obese Type 2 Diabetic Patients
Source: J Diabetes Res. 2017 Aug 23;2017:2643079. doi: 10.1155/2017/2643079 (PMC5613684; doi:10.1155/2017/2643079)
Supplement: Supplementary file 1 — List of the investigated cases (non-obese and non-diabetics, obese non-diabetics & obese diabetics) with their laboratory results. [file 2643079.f1.xlsx]

## Sheet: Sheet1
Group	ID	Age (Years)	Weight (Kg)	Height (cm)	Body mass index (kg/m2)	Fasting Blood Glucose (mg/dL)	Resistin (ng/mL)	Oral health *
non-obese and non-diabetics	4	45	95.7	187	27.4	96	≥ 16	healthy
	7	47	69	170	23.88	113	≥ 16	healthy
	8	49	85	173	28.4	111	≥ 16	healthy
	9	54	60.9	161	23.5	95	12.98	Non-healthy
	15	50	91.1	181.5	27.7	99	≥ 16	Non-healthy
	17	47	90.9	183.5	27	75	≥ 16	healthy
	21	45	61.5	151	27	92	≥ 16	healthy
	22	47	71.9	156	29.5	84	10.766	healthy
	23	53	76.2	169.5	26.8	81	3.404	Non-healthy
	24	48	75.6	173.5	25.1	121	≥ 16	healthy
	25	53	89.7	178.5	28.2	120	≥ 16	healthy
	29	50	81.7	169.5	28.4	120	≥ 16	healthy
	30	40	92.8	177.5	29.5	76	≥ 16	healthy
	34	40	81.9	172	27.7	76	13.04	healthy
	39	54	84.6	173.5	28.1	90	≥ 16	healthy
	43	47	74.3	160	29	100	9.623	Non-healthy
	44	50	53	154	22.3	78	3.193	healthy
	51	49	89.8	178.5	28.2	124	1.04	healthy
	53	43	63.6	156.5	26	81	2.172	Non-healthy
	55	44	64	159.5	25.2	98	16	Non-healthy
	56	52	82.7	174	27.3	98	2.032	healthy
	58	51	63.7	166.5	23	79	8.881	healthy
	63	59	87	171	29.8	81	0.491	healthy
	65	41	66.7	156.5	27.2	86	0.214	healthy
	72	44	71.3	155.5	29.5	89	7.338	healthy
	79	38	91.3	178.2	28.8	82	14.335	healthy
Obese Non-Diabetics	1	40	116.6	181	35.6	103	≥ 16	healthy
	2	46	89.5	167	32.1	102	≥ 16	Non-healthy
	5	55	98.8	175.5	32.1	96	9.436	Non-healthy
	12	42	94.7	175	30.9	87	≥ 16	healthy
	14	50	85.5	162.2	32.5	107	≥ 16	healthy
	18	46	103	167	36.9	124	≥ 16	healthy
	19	43	92.9	157	37.7	94	≥ 16	healthy
	26	50	115.5	172.5	38.8	121	1.299	healthy
	35	57	74.8	156	30.7	103	≥ 16	healthy
	38	40	103.2	171	35.3	124	≥ 16	healthy
	40	59	92.2	171.7	31.3	107	≥ 16	healthy
	45	47	91.7	172.7	30.7	93	≥ 16	healthy
	46	49	103.8	178	32.8	88	≥ 16	Non-healthy
	47	47	92	169.5	32.1	122	12.37	healthy
	48	49	129	178.5	40.5	110	≥ 16	healthy
	49	42	91.4	164	34	90	≥ 16	healthy
	50	40	118.8	180	36.7	107	7.407	Non-healthy
	61	40	76.9	157.5	31	120	≥ 16	healthy
	62	50	110	182.2	33	115	≥ 16	healthy
	68	55	82.5	159.5	32.4	92	9.177	healthy
	69	42	93.7	164	34.8	99	≥ 16	healthy
	75	57	95.4	156	39.2	123	≥ 16	healthy
	78	52	105	179.5	32.6	100	≥ 16	healthy
	80	47	78.7	159	31.1	97	≥ 16	healthy
	84	50	92.5	162.5	35	120	≥ 16	healthy
	92	51	102.5	163	38.6	116	≥ 16	healthy
Obese Diabetics	3	55	100.8	176	32.5	105	≥ 16	healthy
	13	42	90	168.5	31.7	253	≥ 16	healthy
	32	52	95.7	164	35.6	220	≥ 16	healthy
	37	51	108.8	182	32.8	206	12.37	healthy
	70	59	107	156	44	170	≥ 16	healthy
	81	45	100	182.5	30	284	≥ 16	healthy
	83	53	96.8	174.5	31.8	325	6.562	healthy
	86	46	116.4	179.3	36.21	149	≥ 16	healthy
	87	48	86.9	164	32.3	366	≥ 16	Non-healthy
	88	57	88.9	169	31.1	416	≥ 16	healthy
	90	46	89.5	164.5	33.1	87	13.12	healthy
	91	50	109.4	164.5	40.4	103	≥ 16	healthy
	95	50	105.2	161	40.6	161	≥ 16	healthy
	96	47	105	156	43.1	96	≥ 16	healthy
	97	57	111.4	173	37.22	184	5.719	healthy
	99	54	85	167.6	30.59	125	≥ 16	healthy
	102	49	83.1	153.25	35.38	198	≥ 16	healthy
	103	55	97.5	168.5	34.34	278	≥ 16	healthy
	104	50	73	150	32.44	108	≥ 16	healthy
	106	60	78.1	159.3	30.8	165	≥ 16	healthy
	107	57	88	170.5	30.27	214	11.3	healthy
	109	52	76	153	32.47	205	13.99	healthy
	113	40	108.1	186.7	31.01	215	15.47	healthy
	114	55	76.5	150	34	187	≥ 16	healthy
	115	40	99.7	169.5	34.7	257	≥ 16	healthy
	116	59	80.1	154	33.8	265	≥ 16	healthy
* Non-healthy: those with mild form of periodontal diseases, i.e. gingivitis
